# Supplementary material for: Exploring the Potential of Plant Bioactive Compounds against Male Infertility: An In Silico and In Vivo Study
Source: Molecules. 2023 Nov 21;28(23):7693. doi: 10.3390/molecules28237693 (PMC10707554; doi:10.3390/molecules28237693)
Supplement: Supplementary file 1 [file molecules-28-07693-s001.zip]

Archive with 1 entries (1 files):
- molecules-2659949-supplementary.pdf
